# Supplementary material for: Interrelationship of Gut Microbiota, Obesity, Body Composition and Insulin Resistance in Asians with Type 2 Diabetes Mellitus
Source: J Pers Med. 2022 Apr 11;12(4):617. doi: 10.3390/jpm12040617 (PMC9025506; doi:10.3390/jpm12040617)
Supplement: Supplementary file 1 [file jpm-12-00617-s001.zip]

Archive with 1 entries (1 files):
- jpm-1651386-supplementary.pdf
